# Supplementary material for: High-throughput small molecule screen identifies inhibitors of microsporidia invasion and proliferation in C. elegans
Source: Nat Commun. 2022 Sep 26;13:5653. doi: 10.1038/s41467-022-33400-y (PMC9513054; doi:10.1038/s41467-022-33400-y)
Supplement: Supplementary file 4 — Source Data [file 41467_2022_33400_MOESM4_ESM.xlsx]

## Sheet: Figure 1C
Figure 1C
		DMSO	Fumagilin	EthinylEstradiol	ZPCK	Menadione	Plumbagin	Curcumin	Chloranil	Thymoquinone	Toluquinone	Dalbergione	Dexrazoxane	Parthenolide
	# of worms rep1	19.14	57.42	44.5	78.47	75.6	61.72	33.97	70.33	54.07
	# of worms rep2	11.17	44.97	43.02	139.67	93.02	36.03	29.89	102.52	67.6
	# of worms rep3	15.09	46.23	65.47	80.75	103.02	42.64	67.36	85.85	69.06
	# of worms rep4	24.09	35.85	30.53	128.57	125.77	86.27	33.61	53.78	87.96	87.39	63.59	43.42	47.9
	# of worms rep5	30	54.667								58	64	55.333	47.33
	# of worms rep6	24.24	35.15								55.76	59.7	26.36	23.33
	*as percentage of DMO uninfected controls (Figure 1D)

## Sheet: Figure 1D
Figure 1D
		DMSO	Fumagilin	EthinylEstradiol	ZPCK	Menadione	Plumbagin	Curcumin	Chloranil	Thymoquinone	Toluquinone	Dalbergione	Dexrazoxane	Parthenolide
	# of worms rep1	100	60.94	65.28	81.13	73.96	77.74	65.47	55.66	66.6
	# of worms rep2	100	82.4	51.96	108.66	64.81	72.07	85.48	100.56	108.38
	# of worms rep3	100	121.05	55.5	108.13	91.87	51.2	75.12	48.32	67.94
	# of worms rep4	100	100.84	52.1	130.53	114.29	59.38	50.14	51.26	96.92	98.88	77.59	108.96	96.64
	# of worms rep5	100	72								77.333	76	122	120
	# of worms rep6	100	59.69								64.24	56.36	116.97	63.93
	*as percentage of DMO uninfected controls (Figure 1D)

## Sheet: Figure 2C
Figure 2C
		DMSO, no spores	DMSO, spores	Fumagilin	Ethinyl Estradiol	ZPCK	Menadione	Plumbagin	Curcumin	Chloranil	Thymoquinone	Toluquinone	Dalbergione	Dexrazoxane	Parthenolide
	% gravid rep1	97.0299	21.6546	92.0067	95.1495	93.1197	95.5199	95.3893	93.7771	98.4657	96.0039	85.9131	97.0927	96.3939	86.4286
	% gravid rep2	96.4969	15.227	96.7441	95.8912	97.4739	96.4385	96.8656	64.3035	97.4448	98.0957	73.1046	96.6079	98.28	77.9818
	% gravid rep3	95.6515	3.65079	82.6841	82.2241	93.401	95.2303	92.2273	49.6675	91.8959	96.5689	73.3841	93.0305	88.919	56.801

## Sheet: Figure 2D
Figure 2D
		DMSO, no spores	DMSO, spores	Fumagilin	Ethinyl Estradiol	ZPCK	Menadione	Plumbagin	Curcumin	Chloranil	Thymoquinone	Toluquinone	Dalbergione	Dexrazoxane	Parthenolide
	% infected rep1	0	97.5371	0.618746	41.5996	1.40443	0.374532	0	3.66136	0	0	75.5222	0	0	59.5274
	% infected rep2	0	99.2243	56.8292	11.0603	3.68027	0.30581	0	66.0993	0	0	96.4893	0.312883	0	92.5293
	% infected rep3	0	98.4127	60.8126	61.4893	4.14639	0.289855	0	65.9653	0	0	86.0473	0.203252	0	82.4633

## Sheet: Figure 3C
Figure 3C
		DMSO, no spores	DMSO, spores	Fumagilin	Ethinyl Estradiol	ZPCK	Menadione	Plumbagin	Curcumin	Chloranil	Thymoquinone	Toluquinone	Dalbergione	Dexrazoxane	Parthenolide
	% gravid rep1	78.8337	7.01779	78.089	4.62434	4.67532	2.31777	3.37889	6.40306	3.67696	1.83302	5.77406	4.72419	98.5809	3.7743
	% gravid rep2	99.5781	2.33021	93.6176	1.73449	1.62166	1.61344	2.25565	1.93131	1.51427	1.28626	1.4358	1.2364	99.5781	0.991162
	% gravid rep3	36.1679	13.9233	91.6413	9.75646	7.35131	17.6585	17.8795	10.5181	17.4144	12.0368	18.0161	12.7501	99.2243	12.1124

## Sheet: Figure 3D
Figure 3D
		DMSO, no spores	DMSO, spores	Fumagilin	Ethinyl Estradiol	ZPCK	Menadione	Plumbagin	Curcumin	Chloranil	Thymoquinone	Toluquinone	Dalbergione	Dexrazoxane	Parthenolide
	% infected rep1	0	94.8556	58.6617	96.7367	94.7931	96.9333	96.6868	92.7794	96.121	96.6377	93.8772	95.5445	0	96.1279
	% infected rep2	0	97.9858	45.7671	99.5554	99.1861	99.5699	98.6986	97.4023	99.2767	98.9665	99.4198	98.9512	0	98.8911
	% infected rep3	0	96.2818	45.6526	93.3162	92.7134	93.082	91.9721	92.1718	90.6445	94.4652	93.7122	94.4171	0.238095	94.8851

## Sheet: Figure 3F
Figure 3F
		DMSO, spores	Fumagilin	Dexrazoxane
	% FISH + rep1	100	98.3411	97.4698
	% FISH + rep2	99.4162	99.6667	99.3671
	% FISH + rep3	99.7354	99.4751	97.7343

## Sheet: Figure 3G
Figure 3G
		DMSO, spores	Fumagilin	Dexrazoxane
	Pathogen load rep1	43.8431	10.2696	0.2878
	Pathogen load rep2	57.4941	8.0236	0.217533
	Pathogen load rep3	58.1207	12.7137	0.132333

## Sheet: Figure 3H
Figure 3H
		DMSO, spores	BP, spores	Dex, spores	FAC, spores	FAC+Dex, spores
	% infected rep1	99.0566	99.6024	2.8777	99.5833	0.309598
	% infected rep2	98.5876	98.7421	0	97.5806	0
	% infected rep3	99.1379	99.4624	0	99.3651	0

## Sheet: Figure 4D
Figure 4D
		DMSO	Fumagilin	ZPCK	Menadione	Plumbagin	Chloranil	Thymoquinone	Dalbergione	Dexrazoxane	Spore prep
	% fired rep1	58.285	72.1058	30.1971	10.7882	12.6859	74.7778	21.6303	21.7949	63.7948	x
	% fired rep2	67.6814	68.6111	44.4872	36.6731	28.2644	74.1667	25.1412	29.3581	79.2141	21.256
	% fired rep3	62.9832	70.3585	37.3422	23.7307	20.4752	74.4722	23.3858	25.5765	71.5044	5.22088

[truncated: 15 more sheets: Figure 4E, Figure 4F, Figure 4G, Figure 4H, Figure 4I, Figure 5B, Figure 5D, Figure 5E, Figure 5F, Figure 5H, Figure S1D, Figure S1E, Figure S2A, Figure S2B, Figure S2C]
